# Supplementary material for: Toward an Early Diagnosis for Alzheimer’s Disease Based on the Perinuclear Localization of the ATM Protein
Source: Cells. 2023 Jun 29;12(13):1747. doi: 10.3390/cells12131747 (PMC10340316; doi:10.3390/cells12131747)
Supplement: Supplementary file 1 [file cells-12-01747-s001.zip]

Archive with 1 entries (1 files):
- cells-2438263-supplementary.pdf
